# Supplementary material for: Thiopurines Analogues with Additional Ring: Synthesis, Spectroscopic Properties, and Anticancer Potency
Source: Int J Mol Sci. 2023 May 19;24(10):8990. doi: 10.3390/ijms24108990 (PMC10219169; doi:10.3390/ijms24108990)
Supplement: Supplementary file 1 [file ijms-24-08990-s001.zip]

Archive with 1 entries (1 files):
- ijms-2383839-supplementary.pdf
